# Supplementary material for: Structural shifts in China’s oil and gas CH4 emissions with implications for mitigation efforts
Source: Nat Commun. 2025 Mar 25;16:2926. doi: 10.1038/s41467-025-58237-z (PMC11937328; doi:10.1038/s41467-025-58237-z)
Supplement: Supplementary file 3 — Source Data [file 41467_2025_58237_MOESM3_ESM.xlsx]

## Sheet: Fig. 1a
Year	Oil exploration & prodution	Gas exploration & prodution	Gas processing	Gas transmission&storage	Gas distribution	Other segments
1990	0.38	0.05	0.02	0.03	0.01	0.01
1991	0.39	0.05	0.02	0.03	0.02	0.01
1992	0.39	0.06	0.02	0.03	0.02	0.01
1993	0.4	0.06	0.02	0.03	0.02	0.01
1994	0.41	0.06	0.02	0.03	0.02	0.01
1995	0.42	0.06	0.02	0.04	0.03	0.01
1996	0.45	0.07	0.02	0.04	0.04	0.02
1997	0.46	0.09	0.03	0.04	0.04	0.02
1998	0.47	0.08	0.03	0.05	0.04	0.02
1999	0.48	0.1	0.03	0.05	0.05	0.02
2000	0.49	0.12	0.03	0.05	0.05	0.02
2001	0.48	0.16	0.03	0.06	0.06	0.02
2002	0.5	0.18	0.03	0.06	0.06	0.02
2003	0.51	0.2	0.04	0.07	0.07	0.02
2004	0.51	0.27	0.04	0.08	0.08	0.03
2005	0.52	0.28	0.06	0.09	0.09	0.03
2006	0.53	0.33	0.07	0.1	0.11	0.03
2007	0.54	0.4	0.09	0.13	0.14	0.03
2008	0.55	0.49	0.1	0.14	0.16	0.03
2009	0.55	0.57	0.1	0.16	0.18	0.04
2010	0.6	0.64	0.11	0.19	0.2	0.04
2011	0.59	0.74	0.12	0.2	0.23	0.04
2012	0.6	0.81	0.12	0.26	0.26	0.04
2013	0.61	0.98	0.13	0.29	0.29	0.04
2014	0.62	1.08	0.14	0.31	0.32	0.05
2015	0.64	1.14	0.15	0.32	0.36	0.05
2016	0.59	1.15	0.16	0.34	0.4	0.05
2017	0.57	1.2	0.17	0.38	0.44	0.05
2018	0.56	1.3	0.18	0.41	0.5	0.06
2019	0.57	1.4	0.21	0.46	0.54	0.06
2020	0.58	1.58	0.23	0.55	0.6	0.06
2021	0.6	1.72	0.25	0.6	0.66	0.07
2022	0.62	1.81	0.26	0.61	0.69	0.06

## Sheet: Fig. 1b
Year	This study	95% CI_high	95% CI_low	Sensitivity estimates_high	Sensitivity estimates_low	This study (IPCC-EF)	CEDS v2021	EDGAR v8.0	Liu et al. (2021)	GAINS	US EPA	UNFCCC	GFEI
1990	-0.11	-0.11	-0.1	-0.11	-0.1	-0.11	-0.07	-0.19		-0.09	-0.02
1991	-0.09	-0.1	-0.09	-0.1	-0.09	-0.09	-0.06	-0.16
1992	-0.08	-0.08	-0.08	-0.09	-0.07	-0.08	-0.06	-0.16
1993	-0.06	-0.06	-0.06	-0.07	-0.06	-0.06	-0.04	-0.13
1994	-0.04	-0.04	-0.04	-0.05	-0.04	-0.04	-0.05	-0.11				0
1995	-0.03	-0.03	-0.03	-0.03	-0.02	-0.03	-0.02	-0.09		-0.01	-0.01
1996	0.02	0.02	0.02	0.02	0.02	0.02	0.13	0.2
1997	0.06	0.06	0.06	0.06	0.06	0.05	0.09	0.23
1998	0.07	0.08	0.07	0.08	0.07	0.08	0.04	0.06
1999	0.1	0.11	0.1	0.11	0.1	0.11	0.02	0.13
2000	0.15	0.15	0.15	0.16	0.14	0.14	0.03	0.22	0	0.1	0.03
2001	0.2	0.2	0.19	0.21	0.18	0.18	0.03	0.27	0.04
2002	0.25	0.25	0.24	0.27	0.23	0.23	0.04	0.27	0.09
2003	0.3	0.31	0.29	0.33	0.27	0.28	0.15	0.41	0.1
2004	0.4	0.41	0.38	0.44	0.36	0.33	0.27	0.52	0.25
2005	0.47	0.48	0.45	0.51	0.42	0.43	0.44	0.69	0.36	0.32	0.07	0.1
2006	0.57	0.6	0.55	0.64	0.51	0.55	0.67	0.81	0.5
2007	0.71	0.75	0.68	0.8	0.63	0.69	0.79	0.88	0.61
2008	0.85	0.9	0.8	0.95	0.75	0.8	0.91	0.99	0.74
2009	0.98	1.05	0.91	1.1	0.86	0.89	1.01	1.05	0.78
2010	1.17	1.26	1.08	1.32	1.03	1.05	1.16	1.15	0.88	0.77	0.64	0.84
2011	1.32	1.43	1.21	1.48	1.16	1.16	1.32	1.27	1.03
2012	1.49	1.62	1.36	1.69	1.29	1.29	1.33	1.36	1.08			1
2013	1.73	1.89	1.58	1.96	1.51	1.47	1.47	1.52	1.24
2014	1.91	2.09	1.74	2.17	1.66	1.61	1.65	1.66	1.35			1
2015	2.04	2.23	1.86	2.32	1.76	1.7	1.73	1.75	1.42	1.15	0.94
2016	2.08	2.27	1.89	2.39	1.77	1.72	1.73	1.74	1.45				1.12
2017	2.21	2.41	2.01	2.56	1.86	1.85	1.73	1.85	1.56			1.59
2018	2.39	2.61	2.18	2.78	2.01	2.01	1.73	2.01	1.67			1.76
2019	2.63	2.87	2.39	3.06	2.2	2.23	1.73	2.24	1.93				1.19
2020	2.99	3.27	2.72	3.49	2.5	2.52		2.47		1.18	0.84
2021	3.27	3.57	2.97	3.81	2.74	2.75		2.62
2022	3.44	3.75	3.13	4	2.88	2.9		2.82

## Sheet: Fig. 1c
1990	0.5
Oil exploration & production	0.11
Gas exploration & production	0.07
Gas processing	0.01
Gas transmission & storage	0.02
Gas distribution	0.04
Other	0.01
2000	0.76
Oil exploration & production	0.11
Gas exploration & production	0.52
Gas processing	0.08
Gas transmission & storage	0.14
Gas distribution	0.15
Other	0.02
2010	1.78
Oil exploration & production	0.02
Gas exploration & production	1.17
Gas processing	0.15
Gas transmission & storage	0.42
Gas distribution	0.49
Other	0.02
2022	4.05
Emission contributions by segments
Year	1990	2000	2010	2022
Oil exploration & production	0.751	0.641	0.3358	0.1525
Gas exploration & production	0.1019	0.1616	0.3611	0.4473
Gas processing	0.0348	0.0384	0.0635	0.0643
Gas transmission & storage	0.0633	0.0648	0.104	0.1497
Gas distribution	0.029	0.068	0.1133	0.1705
Other	0.02	0.0261	0.0223	0.0157

## Sheet: Supplementary Fig. 2
Province	1990	1991	1992	1993	1994	1995	1996	1997	1998	1999	2000	2001	2002	2003	2004	2005	2006	2007	2008	2009	2010	2011	2012	2013	2014	2015	2016	2017	2018	2019	2020	2021	2022
Beijing	1.09	1.19	1.26	1.36	1.45	1.56	2.44	2.88	3.28	3.89	4.51	5.48	6.01	6.63	7.28	7.54	8.96	10.64	11.58	15.4	16.04	17.17	19.01	20.13	21.65	24.05	25.94	28.28	30.97	31.92	34.3	35.69	36.41
Tianjin	4.18	4.32	4.81	5.18	5.69	6.04	7.07	7.33	7.91	8.47	9.45	11.06	12.28	13.09	14.33	16.42	17.89	18.77	19.87	20.44	21.12	22.22	23.69	26.48	27.82	30.79	29.91	31.98	39.81	42.55	56.34	61.37	62.33
Hebei	17.94	17.21	14.3	16.74	17.28	17.78	18.39	16.05	19.53	19.7	20.06	21.08	23.34	24.25	26.15	29.46	31.21	34.12	34.99	37.21	40.32	40.25	41.39	49.94	59.91	61.67	63.36	59.28	61.22	75.81	80.74	79.08	84.14
Shanxi	1.71	1.79	1.54	1.68	1.85	2.07	2.31	4.11	4.58	4.79	4.99	6.03	7.08	8.07	9.41	11.98	17.99	8.17	9.29	10.68	14.63	15.27	19.72	39.68	45.07	62.07	58.52	64.04	75.45	85.66	118.35	177.24	189.7
Inner Mongolia	0.34	2.65	2.72	2.79	1.55	0.57	0.6	3.72	3.52	2.91	9.16	12.79	14.18	5.73	28.49	7.04	7.82	9.72	12.25	13.91	14.83	17.18	19.95	34.44	42.72	36.18	25.57	28.49	52.03	61.8	71.72	76.81	79.57
Liaoning	39.71	40.12	40.74	41.89	44.33	46.11	45.97	46.29	45.09	45.18	45.24	44.85	44.41	44.97	44.47	44.06	43.61	43.57	43.89	39	38.82	46.1	47.82	50.43	51.97	52.98	55.47	62	64.33	66.52	71.61	73.55	71.91
Jilin	17.35	17.12	16.88	17.18	17.37	17.94	18.82	19.85	18.72	17.65	17.59	18.87	20.96	21.42	21.3	24.47	27.43	25.41	28.71	28.23	31.53	32.99	37.02	35.65	34.55	35.22	35.01	30.24	29.98	30.97	35.39	36.3	37.03
Heilongjiang	153.54	153.76	153.84	155.05	155.78	156.15	155.78	156.19	155.48	151.58	148.25	144.23	140.61	136.14	131.47	128.94	124.47	121.02	118.96	119.57	120.47	121.22	122.61	123.72	123.92	119.83	116.14	110.86	106.88	105.85	106.29	107.23	109.04
Shanghai	1.99	2.19	2.45	2.75	3.08	3.62	4.42	4.77	4.98	5.54	6.06	7.02	7.73	8.88	10.06	11.79	13.59	15.04	17.85	19.02	21.13	22.73	24.49	26.21	27.62	28.62	29.43	32.06	33.15	34.37	35.76	36.71	38.44
Jiangsu	8.1	9.07	10.42	11.33	10.72	12	12.71	13.52	13.43	15.07	16.62	15.91	16.71	18.58	13.48	17.84	20.77	24.52	27.75	30.14	36.02	42.08	48.54	54.01	58.48	63.6	70.81	77.76	89.15	95.27	102.07	111.51	114.84
Zhejiang	0.88	0.95	1.03	1.13	1.19	1.31	1.55	1.57	1.58	1.73	1.94	2.02	2.23	3.09	3.71	5.3	6.32	8.57	9.88	12.82	15.25	18.5	23.02	26.67	29.06	31.12	34.03	41.05	45.01	49.33	57.41	64.66	69.45
Anhui	0.53	0.59	0.66	0.74	0.83	0.98	1.12	1.18	1.21	1.31	1.4	1.41	1.52	1.72	2.35	4.16	4.93	5.94	6.96	8.5	10.9	12.34	13.8	15.77	17.54	19.33	20.64	23	24.75	28.15	31.32	35.09	36.58
Fujian	0.16	0.17	0.2	0.22	0.25	0.29	0.34	0.36	0.36	0.39	0.42	0.24	0.25	0.26	0.29	0.25	0.27	0.48	1.05	3.67	5.3	5.85	6.77	7.59	8.2	8.33	10.12	10.77	11.77	13.12	17.14	18.34	19.62
Jiangxi	0.43	0.47	0.53	0.6	0.67	0.79	0.91	0.96	0.99	1.07	1.14	1.21	1.13	1.28	1.6	1.57	2.08	2.49	2.89	3.89	5.59	7.7	12.8	13.12	13.86	14.47	16.11	17.46	19.88	21.61	24.98	27.01	27.72
Shandong	95.76	96.11	94.25	92.85	88.7	86.94	84.99	81.95	80.48	79.59	80.42	81.29	83.53	87.63	86.65	91.4	94.65	99.08	100.62	109.58	104.91	105.8	111.93	113.7	119.15	119.54	115.89	121.72	126.16	135.31	142.37	149.01	150.32
Henan	24.98	24.27	23.35	22.2	20.44	18.52	18.65	18.82	18.97	18.82	19.12	20.58	21.12	21.3	22.53	23.16	26.24	27.6	28.05	29.72	32.53	34.18	40.9	42.38	42.33	42.2	42.71	43.94	44.57	48.66	53.13	53.49	55.36
Hubei	2.83	2.69	2.87	3.12	3.39	3.66	3.93	3.89	11.83	14.88	16.11	14.13	14.74	15.69	9.99	8.83	10.54	12.96	14.08	15.17	18.47	19.38	21.95	25	28.24	29.09	32.64	36.81	39.62	43.34	50.74	53.52	55.29
Hunan	0.42	0.45	0.5	0.56	0.62	0.72	0.83	0.87	0.88	0.96	1.04	1.08	1.12	1.1	2.15	2.46	4.13	5.52	6.42	6.75	8.37	9.85	11.16	12.07	13.23	14.55	15.01	17.95	20.85	22.67	26.27	28.3	32.78
Guangdong	32.12	34.63	42	50.22	53.86	58.73	66.71	80.38	78.16	89.13	96.56	101.05	107.98	114.12	116.7	151.62	193.62	229.78	247.56	248.51	256.53	252.76	275.92	304.89	323.04	317.87	313.13	325.72	340.82	361.22	395.55	414.01	433.98
Guangxi	0.32	0.35	0.13	0.13	0.14	0.17	0.34	0.3	0.18	1.73	0.22	0.23	0.3	0.35	0.79	1.04	1.42	2.46	2.93	3.45	4.28	5.01	7.52	8.72	10.83	11.18	11.83	12.87	13.74	17.48	19.25	22.73	21.7
Hainan	0	0	0	0	0	0	0.85	0.79	0.96	0.95	0.94	1.04	1.22	1.31	1.47	1.37	1.49	1.75	1.79	1.96	1.87	1.84	1.95	2.11	2.24	2.35	2.73	2.99	3.4	3.66	4.26	5.75	5.65
Chongqing	9.21	9.42	9.35	9.73	10.06	10.32	10.74	14.01	16.46	16.64	15.7	16.33	18.05	19.46	24.63	21.83	27.67	28.56	36.44	20.1	24.46	24.82	26.11	28.17	39.84	77.19	105.64	121.18	123.52	132.16	155.63	168.18	172.14
Sichuan	58.64	59.68	59.42	62.64	65.23	66.75	69.39	69.29	76.71	75.6	79.54	84.03	88.23	96.35	100.83	112.65	124.99	145.4	149.46	153.92	181.68	193.41	183.77	188.04	197.37	214.93	240.02	278.2	295.78	340.43	368.27	415.08	433.9
Guizhou	0.43	0.46	0.61	0.65	0.77	0.74	1.16	1.08	1.15	1.12	1.06	1.14	1.15	1.2	0.99	1.47	1.55	1.67	1.72	1.85	1.95	1.94	3.18	5.18	5.26	6.03	8.44	9.77	9.26	10.42	12.93	13.97	16.5
Yunnan	0.5	0.54	0.58	0.62	0.69	0.79	0.92	0.96	0.94	1	1.05	1.09	1.06	1.22	1.24	1.36	1.47	1.64	1.78	1.94	2.01	2.32	2.48	6.14	6.96	7.72	10.51	11.17	12.2	13.53	15.89	17.02	18.51
Tibet	0	0	0	0	0	0	0	0	0	0	0	0	0	0	0	0	0	0	0	0	0	0	0	0.39	0.95	1.17	1.17	2.41	2.42	2.42	4.32	4.32	4.32
Shaanxi	2.89	3.31	3.64	3.93	4.81	5.45	6.73	13.02	19.42	42.87	53.18	84.01	98.32	128.3	179.28	184.69	198.47	263.71	331.61	423.81	496.25	591.46	673.7	791.29	866.82	877.24	866.06	882.62	931.95	990.55	1097.16	1152.23	1207.23
Gansu	3.43	3.78	4.54	3.64	3.84	6.09	4.37	4.71	5.21	2.17	9.27	9.04	8.39	9.59	10.49	12.55	13.93	16.56	17.26	17.73	19.93	21.6	29.84	32.36	36.92	38.32	38.94	42.09	42.74	49.11	55.85	59.35	59.93
Qinghai	2.06	2.54	2.59	2.66	2.78	2.98	3.58	4.24	4.72	5.21	5.57	8.74	10.15	11.22	12.37	12.75	13.27	15.96	17.93	17.23	20.04	21.85	21.82	23.09	23.53	22.02	24.49	26.15	25.83	26.4	28.13	29.01	28.27
Ningxia	1.88	1.87	2.9	2.94	2.9	3.76	3.02	3.22	3.78	3.83	5.59	2.06	7.56	7.88	2.86	4.32	5.27	5.1	5.39	5.62	6.45	10.44	12.03	11.3	11.91	12.16	12.75	14.95	15.57	15.75	22.04	26.65	28.09
Xinjiang	29.3	31.94	39.13	47.1	50.47	55.07	62.78	76.49	66.32	74.24	80.45	86.92	93.24	98.43	106.71	142.78	183.08	216.82	233.48	233.35	238.06	233.38	253.97	279.89	294.8	288.78	280.49	288.91	301.19	317.88	344.81	360.48	378.69
Shaanxi
Oil system	2.04	2.42	2.84	3.14	4	4.45	5.83	6.32	8.19	15.85	9.47	14.78	18.32	22.41	32.2	35.02	39.04	45.35	49.42	54.15	60.02	62.93	67.17	68.98	69.86	68.45	62.92	62.38	62.51	62.28	62.05	61.66	61.33
Gas system	0.85	0.89	0.8	0.79	0.81	0.99	0.9	6.7	11.23	27.02	43.71	69.23	80.01	105.89	147.08	149.67	159.43	218.36	282.19	369.66	436.23	528.53	606.53	722.31	796.97	808.79	803.13	820.24	869.43	928.27	1035.11	1090.58	1145.9
Xinjiang
Oil system	22.54	25.08	26.54	33.48	36.2	40.48	45.34	50.22	50.36	53.84	57.39	59.63	62.35	65.64	69.3	74.59	76.91	81.15	84.56	78.74	80.49	82.24	83.91	87.92	90.16	87.7	80.6	81.62	83.08	86.8	91.65	94	100.32
Gas system	6.76	6.86	12.59	13.62	14.27	14.58	17.43	26.27	15.96	20.4	23.06	27.29	30.89	32.8	37.41	68.2	106.17	135.67	148.92	154.61	157.57	151.14	170.06	191.98	204.63	201.07	199.89	207.29	218.11	231.08	253.16	266.48	278.38
Sichuan
Oil system	0.33	0.28	0.28	0.34	0.34	0.35	0.43	0.47	0.45	0.42	0.35	0.29	0.28	0.28	0.29	0.28	0.36	0.36	0.46	0.44	0.3	0.33	0.35	0.52	0.46	0.38	0.29	0.25	0.23	0.24	0.24	0.26	0.31
Gas system	58.31	59.41	59.14	62.31	64.89	66.4	68.96	68.82	76.26	75.18	79.19	83.73	87.95	96.07	100.53	112.37	124.63	145.03	149	153.48	181.37	193.08	183.41	187.52	196.91	214.55	239.73	277.95	295.55	340.18	368.04	414.82	433.59
Heilongjiang
Oil system	147.76	147.79	147.93	148.64	148.92	148.98	149.14	149.33	148.91	145.22	141.57	137.71	134.28	129.32	124.76	120.81	116.14	111.67	107.64	107.19	107.41	107.62	107.5	107.46	107.38	103.09	98.33	92.08	86.93	83.91	81.17	79.91	80.39
Gas system	5.78	5.97	5.91	6.41	6.86	7.18	6.64	6.86	6.57	6.36	6.68	6.52	6.33	6.83	6.72	8.13	8.33	9.35	11.32	12.38	13.06	13.59	15.11	16.26	16.54	16.74	17.81	18.78	19.95	21.94	25.13	27.32	28.65
Shandong
Oil system	89.71	89.9	89.72	87.81	83.06	80.9	78.67	75.69	73.86	72.29	72.83	72.6	72.77	72.88	71.38	74.47	76.33	77.47	78.17	79.57	78.93	77.18	79.66	78.12	78.74	76.61	69.84	69.38	70.75	71.55	71.92	72.15	70.63
Gas system	6.05	6.22	4.53	5.05	5.64	6.04	6.32	6.26	6.62	7.3	7.59	8.69	10.75	14.75	15.27	16.93	18.32	21.6	22.46	30.01	25.98	28.62	32.27	35.58	40.41	42.93	46.05	52.34	55.41	63.75	70.45	76.86	79.69

## Sheet: Supplementary Fig. 3
Year	This study	95% CI_high	95% CI_low	Sensitivity estimates_high	Sensitivity estimates_low	CEDS v2021	EDGAR v8.0	Liu et al. (2021)	GAINS	US EPA	UNFCCC	GFEI
1990	0.5	0.45	0.56	0.51	0.49	1.36	0.95		0.9	0.1
1991	0.52	0.46	0.57	0.53	0.5	1.37	0.98
1992	0.53	0.48	0.58	0.54	0.52	1.37	0.98
1993	0.55	0.5	0.6	0.56	0.54	1.39	1.01
1994	0.57	0.51	0.62	0.58	0.55	1.39	1.03				0.12
1995	0.58	0.53	0.64	0.6	0.57	1.41	1.05		0.98	0.12
1996	0.63	0.58	0.69	0.65	0.61	1.56	1.34
1997	0.67	0.61	0.72	0.69	0.65	1.52	1.37
1998	0.68	0.63	0.74	0.71	0.66	1.47	1.2
1999	0.71	0.66	0.77	0.74	0.69	1.45	1.27
2000	0.76	0.7	0.82	0.79	0.73	1.46	1.36	1.08	1.09	0.16
2001	0.81	0.75	0.86	0.84	0.77	1.46	1.41	1.12
2002	0.86	0.8	0.92	0.89	0.82	1.47	1.41	1.17
2003	0.91	0.85	0.97	0.95	0.87	1.58	1.55	1.18
2004	1.01	0.94	1.08	1.06	0.95	1.7	1.66	1.33
2005	1.07	1	1.15	1.14	1.01	1.88	1.83	1.44	1.31	0.2	0.22
2006	1.18	1.11	1.26	1.26	1.1	2.1	1.95	1.58
2007	1.32	1.23	1.41	1.43	1.22	2.22	2.02	1.7
2008	1.46	1.36	1.56	1.58	1.34	2.35	2.13	1.82
2009	1.59	1.47	1.71	1.73	1.45	2.44	2.19	1.87
2010	1.78	1.64	1.93	1.94	1.62	2.59	2.29	1.96	1.76	0.77	0.96
2011	1.93	1.77	2.09	2.11	1.75	2.75	2.41	2.11
2012	2.1	1.92	2.29	2.32	1.88	2.76	2.5	2.16			1.12
2013	2.34	2.13	2.55	2.59	2.1	2.9	2.66	2.32
2014	2.52	2.29	2.76	2.79	2.25	3.08	2.8	2.43			1.13
2015	2.65	2.41	2.89	2.95	2.35	3.17	2.9	2.5	2.14	1.06
2016	2.69	2.45	2.93	3.02	2.36	3.17	2.88	2.53				1.12
2017	2.82	2.57	3.08	3.19	2.46	3.17	2.99	2.64			1.71
2018	3	2.73	3.27	3.41	2.6	3.17	3.15	2.75			1.88
2019	3.24	2.95	3.53	3.69	2.79	3.17	3.38	3.01				1.19
2020	3.6	3.27	3.93	4.11	3.09		3.62		2.17	0.96
2021	3.88	3.53	4.24	4.44	3.33		3.76
2022	4.05	3.68	4.42	4.63	3.47		3.96

## Sheet: Supplementary Fig. 4a
Top 10% facilities	Shaanxi field	Sichuan-Chongqing field	Xinjiang field	South China sea offshore field	Bohai offshore field	Other field	Gas transmission pipeline	LNG terminal
1	302.19
2	201.46
3						140.52
4	100.73
5	100.73
6	100.73
7	100.73
8	100.73
9	100.73
10		70.99
11			45.59
12			38.66
13			38.66
14			38.66
15			38.66
16							38.42
17							35.62
18		30.5
19		28.29
20					27.83
21		24.4
22			24.07
23			23.92
24							15.65
25						15.64
26				14.76
27					14.5
28							13.67
29						13.59
30	12.23
31	12.23
32		12.2
33		12.2
34		12.2
35		9.99
36		9.99
37		9.99
38		9.99
39		9.99
40		9.99
41		9.99
42		9.99
43		9.99
44		9.99
45		9.99
46		9.99
47				9.84
48				9.81
49							9.52
50					9.26
51			9.2
52			9.2
53			9.2
54			9.2
55			9.2
56							8.97
57					8.7
58					8.7
59					8.7
60						8.59
61						7.86
62						7.86
63						7.44
64				7.38
65						7.32
66							6.87
67							6.76
68						6.68
69							6.66
70						6.45
71	6.35
72							6.31
73						6.2
74						6.13
75		6.12
76		6.1
77		6.1
78		6.1
79		6.1
80		6.1
81		6.1
82		6.1
83		6.1
84		6.1
85		6.1
86		6.1
87		6.1
88		6.1
89		6.1
90		6.1
91		6.1
92		6.1
93		6.1
94		6.1
95		6.1
96		6.1
97		6.1
98		6.1
99					5.8
100					5.8
101							5.27
102						5.24
103						5.24
104								4.98
105				4.92
106				4.92
107				4.92
108				4.92
109						4.77
110						4.7
111						4.53
112						4.53
113						4.53
114						4.53
115						4.53
116			4.41
117							4.36
118						4.16
119							3.96
120			3.93
121			3.93
122						3.83
123						3.83
124						3.82

## Sheet: Supplementary Fig. 5g
Year	Natural gas	Town gas
1990	0.3512	0.6488
1991	0.3484	0.6516
1992	0.3286	0.6714
1993	0.3093	0.6907
1994	0.2941	0.7059
1995	0.2647	0.7353
1996	0.3703	0.6297
1997	0.3925	0.6075
1998	0.418	0.582
1999	0.4372	0.5628
2000	0.4564	0.5436
2001	0.4883	0.5117
2002	0.5186	0.4814
2003	0.5504	0.4496
2004	0.6044	0.3956
2005	0.6837	0.3163
2006	0.7437	0.2563
2007	0.794	0.206
2008	0.831	0.169
2009	0.8672	0.1328
2010	0.8884	0.1116
2011	0.9068	0.0932
2012	0.925	0.075
2013	0.939	0.061
2014	0.9475	0.0525
2015	0.9658	0.0342
2016	0.9729	0.0271
2017	0.9847	0.0153
2018	0.9847	0.0153
2019	0.9884	0.0116
2020	0.9905	0.0095
2021	0.9919	0.0081
2022	0.9944	0.0056

## Sheet: Supplementary Fig. 7
Year	This study	95% CI_high	95% CI_low	Sensitivity estimates_high	Sensitivity estimates_low	This study (IPCC-EF)	This study (time-varying-EF)	CEDS v2021	EDGAR v8.0	Liu et al. (2021)	GAINS	US EPA	UNFCCC	GFEI
1990	-0.11	-0.11	-0.1	-0.11	-0.1	-0.11	-0.11	-0.07	-0.19		-0.09	-0.02
1991	-0.09	-0.1	-0.09	-0.1	-0.09	-0.09	-0.09	-0.06	-0.16
1992	-0.08	-0.08	-0.08	-0.09	-0.07	-0.08	-0.08	-0.06	-0.16
1993	-0.06	-0.06	-0.06	-0.07	-0.06	-0.06	-0.06	-0.04	-0.13
1994	-0.04	-0.04	-0.04	-0.05	-0.04	-0.04	-0.04	-0.05	-0.11				0
1995	-0.03	-0.03	-0.03	-0.03	-0.02	-0.03	-0.03	-0.02	-0.09		-0.01	-0.01
1996	0.02	0.02	0.02	0.02	0.02	0.02	0.02	0.13	0.2
1997	0.06	0.06	0.06	0.06	0.06	0.05	0.06	0.09	0.23
1998	0.07	0.08	0.07	0.08	0.07	0.08	0.07	0.04	0.06
1999	0.1	0.11	0.1	0.11	0.1	0.11	0.1	0.02	0.13
2000	0.15	0.15	0.15	0.16	0.14	0.14	0.15	0.03	0.22	0	0.1	0.03
2001	0.2	0.2	0.19	0.21	0.18	0.18	0.19	0.03	0.27	0.04
2002	0.25	0.25	0.24	0.27	0.23	0.23	0.23	0.04	0.27	0.09
2003	0.3	0.31	0.29	0.33	0.27	0.28	0.28	0.15	0.41	0.1
2004	0.4	0.41	0.38	0.44	0.36	0.33	0.37	0.27	0.52	0.25
2005	0.47	0.48	0.45	0.51	0.42	0.43	0.42	0.44	0.69	0.36	0.32	0.07	0.1
2006	0.57	0.6	0.55	0.64	0.51	0.55	0.52	0.67	0.81	0.5
2007	0.71	0.75	0.68	0.8	0.63	0.69	0.64	0.79	0.88	0.61
2008	0.85	0.9	0.8	0.95	0.75	0.8	0.76	0.91	0.99	0.74
2009	0.98	1.05	0.91	1.1	0.86	0.89	0.87	1.01	1.05	0.78
2010	1.17	1.26	1.08	1.32	1.03	1.05	1.04	1.16	1.15	0.88	0.77	0.64	0.84
2011	1.32	1.43	1.21	1.48	1.16	1.16	1.17	1.32	1.27	1.03
2012	1.49	1.62	1.36	1.69	1.29	1.29	1.32	1.33	1.36	1.08			1
2013	1.73	1.89	1.58	1.96	1.51	1.47	1.52	1.47	1.52	1.24
2014	1.91	2.09	1.74	2.17	1.66	1.61	1.67	1.65	1.66	1.35			1
2015	2.04	2.23	1.86	2.32	1.76	1.7	1.77	1.73	1.75	1.42	1.15	0.94
2016	2.08	2.27	1.89	2.39	1.77	1.72	1.8	1.73	1.74	1.45				1.12
2017	2.21	2.41	2.01	2.56	1.86	1.85	1.91	1.73	1.85	1.56			1.59
2018	2.39	2.61	2.18	2.78	2.01	2.01	2.06	1.73	2.01	1.67			1.76
2019	2.63	2.87	2.39	3.06	2.2	2.23	2.25	1.73	2.24	1.93				1.19
2020	2.99	3.27	2.72	3.49	2.5	2.52	2.56		2.47		1.18	0.84
2021	3.27	3.57	2.97	3.81	2.74	2.75	2.79		2.62
2022	3.44	3.75	3.13	4	2.88	2.9	2.91		2.82

## Sheet: Supplementary Fig. 8
Supplementary Fig. 8a
	Total emissions	Field source	Line source	Urban distribution source
Northwest	1.7	1.54	0.09	0.05
Southwest	0.65	0.46	0.06	0.09
North	0.45	0.22	0.07	0.12
East	0.46	0.07	0.06	0.25
Northeast	0.22	0.14	0.02	0.04
Central	0.14	0.01	0.04	0.08
South	0.1	0	0.02	0.04
Supplementary Fig. 8b
Province	Upstream emissions relative to national totals(%)	Oil and gas consumption relative to national totals (%)
Beijing	0	0.0293
Tianjin	0.0051	0.0295
Hebei	0.01	0.0402
Shanxi	0.0576	0.0093
Inner Mongolia	0.0182	0.0111
Liaoning	0.0107	0.1142
Jilin	0.008	0.0142
Heilongjiang	0.0374	0.021
Shanghai	0	0.0381
Jiangsu	0.0025	0.0736
Zhejiang	0	0.0523
Anhui	0	0.0131
Fujian	0	0.0329
Jiangxi	0	0.0112
Shandong	0.0242	0.1661
Henan	0.0029	0.0197
Hubei	0.0005	0.0233
Hunan	0	0.0134
Guangdong	0	0.0816
Guangxi	0.0007	0.0205
Hainan	0	0.0169
Chongqing	0.0579	0.0105
Sichuan	0.1298	0.0367
Guizhou	0.0021	0.0037
Yunnan	0	0.0134
Tibet	0	0
Shaanxi	0.4769	0.0312
Gansu	0.0087	0.0193
Qinghai	0.0074	0.007
Ningxia	0.0059	0.0075
Xinjiang	0.1333	0.0389

## Sheet: Supplementary Fig. 9a
Year	Total raw length	Total official length
1990	2704.04	7950
1991	2704.04	8100
1992	2704.04	7950
1993	2704.04	8200
1994	2704.04	8400
1995	2704.04	8600
1996	4059.84	9171.2
1997	5216.22	9597.78
1998	5389.36	11805
1999	6283.25	12378.4
2000	6283.25	12262
2001	7444.53	14283
2002	8119.45	14802
2003	9801.85	16855
2004	11794.5	21115
2005	17824.1	22997
2006	20077.2	24090
2007	21263.7	31000
2008	22482.1	31000
2009	23413.5	35000
2010	29240.8	40000
2011	33386.1	40000
2012	45907.2	55000
2013	49923	60000
2014	53687.3	64000
2015	55995.2	64000
2016	58716.7	68000
2017	61610.4	74000
2018	65693.8	76000
2019	71672.1	87000
2020	75031.3	110000
2021	76086.3	116000
2022	77594	118000

[truncated: 3 more sheets: Supplementary Fig. 9b, Supplementary Fig. 10a, Supplementary Fig. 10b]
